# Supplementary material for: Can Dietary Nutrients Prevent Cancer Chemotherapy-Induced Cardiotoxicity? An Evidence Mapping of Human Studies and Animal Models
Source: Front Cardiovasc Med. 2022 Jun 29;9:921609. doi: 10.3389/fcvm.2022.921609 (PMC9277029; doi:10.3389/fcvm.2022.921609)
Supplement: Supplementary file 1 [file Data_Sheet_1.xlsx]

## Sheet: ST5. Outcomes
Studies		Outcomes
		General Condition						ECG											Echocardiography							Serum biochemical analysis
		Survival (%)	Food intake (g)	Body weight (g)	Heart weight (g)	Heart weight/Body weight	LV weight (g)	Heart Rate (bpm)	PR interval (ms)	RR interval (ms)	QRS complex (ms)	ST interval (ms)	QT interval (ms)	QTc interval (ms)	P amplitude (mV)	QRS voltage (mV)	ST Height (mV)	T amplitude (mV)	Left ventricular ejection fraction (%)	Left ventricular fractional shortening (%)	Left ventricular end-systolic diameter (mm)	Left ventricular end-diastolic diameter (mm)	Systolic blood pressure (mmHg)	Diastolic blood pressure (mmHg)	Average blood pressure (mmHg)	Creatine kinase	Creatine kinase-MB	Lactate dehydrogenase	Aspartate transaminase	Cardiac troponin	Atrial natriuretic peptide	Brain natriuretic peptide	N-terminal pro-brain natriuretic peptide	Heart fatty acid binding protein	Tumour necrosis factor-a	Interleukin-6	Interleukin-10	Interleukin-IL-1β	Malondialdehyde	Superoxide dismutase	Glutathione	Glutathione peroxidase	Catalase	Total antioxidant capacity	Nitric oxide	Lipid peroxidation	Thiobarbituric acid reactive substances	Total cholesterol	Triglyceride
Adıyaman et al., 2021	Groups																													(ng/ml)			(pg/dl)						(mmol/ml)					(mmol/l)	(μmol)
	①CON																													0.19 ± 0.006			26.71 ± 2.78						34.29 ± 3.87					0.88 ± 0.13	5.00 ± 1.23
	②Grape seed extract																													0.28 ± 0.02			17.85 ± 0.98						28.86 ± 3.70					1.06 ± 0.18	63.86 ± 29.89
	③DOX																													3.04 ± 0.34*			49.42 ± 6.26*						127.00 ± 15.35*					3.28 ± 0.58	4.43 ± 0.61
	④DOX+Grape seed extract																													1.55 ± 0.10#			26.28 ± 4.45#						71.86 ± 7.49#					5.02 ± 1.11*	125.00 ± 47.37#
Ammar et al., 2013	Groups																ST segment elevation										(U/L)	(U/L)											(nmol/g tissue)	(U/g tissue)	(mg/g tissue)
	①CON							238±13.46					73.08±2.63				0.24±0.02	0.53±0.04									633.00±58.95	758.9±65.39											7.92±0.23	30.95±0.92	35.87±2.52
	②Grape seed extract							230±14.93					69.33±2.67				0.2±0.02	0.52±0.04									634.69±55.88	546.41±45.35											9.90±0.27	27.18±1.09	38.25±3.14
	③DOX							335±11.21*					90.00±3.33*				0.47±0.04*	0.83±0.06*									1519.2±76.74*	1262.8±111.71*											12.65±0.58*	20.71±1.41*	52.47±3.72*
	④DOX+Grape seed extract							264±13.90#					86.25±3.24#				0.23±0.02#	0.53±0.05#									708.96±63.16#	613.87±55.49#											10.60±0.51#	26.58±1.29#	38.5±2.91#
Boghdady, 2013	Groups																										(U/L)	(U/L)	(U/L)						(pg/mg protein)				(nmol/mg protein)		(mg/mg tissue)			(μmol/mg protein)				(mg/dl)	(mg/dl)
	①CON																										49±4.5	247±17.5	6.5±0.27						1.62±0.18				12.72±1.01		1.11±0.1			47.17±1.69				56±6.7	54±5.4
	②DOX																										101±8*	472±42.7*	8.5±0.42*						6.68±0.26*				19.87±1.59*		0.47±0.05*			57.66±3.38*				153±10.9*	124±10.8*
	③DOX+Grape seed extract																										46±4.2#	265±19.99#	6.75± 0.25#						2.31±0.26#				15.76±0.63#		0.96±0.09#			50.89±3.22				64±4.4#	48±3.9#
	④DOX+EGb761																										46±3.8#	243±23.09#	6.88±0.35#						2.37±0.2#				15.57±0.89#		0.99±0.12#			51.06±1.52				69±7.4#	53±4.3#
Yalcin et al., 2010	Groups																																						(µmol/g tissue)		(mg/g tissue)
	①CON																																						0.185±0.01		0.168±0.01
	②DOX																																						0.241±0.01*		0.122±0.01*
	③Grape seed extract 50 mg/kg																																						0.171±0.01		0.174±0.01
	④Grape seed extract 150 mg/kg																																						0.160±0.01		0.185±0.01
	⑤DOX+Grape seed extract 50 mg/kg																																						0.225±0.01#		0.140±0.01#
	⑥DOX+Grape seed extract 150 mg/kg																																						0.193±0.01#		0.162±0.01#
Yousef et al., 2009	Groups																									(U/L)		(U/L)	(U/L)											(U/mg protein)		(U/mg proteinl)	(U/mg protein)				(nmol/g tissue)	(mg/dl)
	①CON			148.99±3.81	0.38±0.02																					834±24.6		668±26.5	67.7±1.60											2.57 ± 0.154		23.9 ± 1.94	16.7 ± 0.78				33.9 ± 2.26	129±7.3
	②Grape seed extract			151.53±2.54	0.37±0.01																					847±30.2		666±32.2	68.1±2.15											2.60 ± 0.178		23.3 ± 1.50	16.8 ± 1.01				30.5 ± 2.70	113±5.1
	③Cisplatin			112.59±3.39*	0.41±0.01																					1417±42.7*		1045±30.7*	99.0±3.57*											1.63 ± 0.064*		9.9 ± 1.84*	11.2 ± 0.84*				56.9 ± 2.13*	171±6.6*
	④Cisplatin+Grape seed extract			133.76±2.96#	0.38±0.01																					1037±44.8#		760±40.7#	82.6±3.57#											2.12 ± 0.138#		15.9 ± 0.87#	14.3 ± 0.52#				40.7 ± 2.21#	151±4.4#
Zhang et al., 2005	Groups																									(U/ml)		(U/ml)											(nmol/mg protein)	(U/mg protein)		(U/g protein)
	①CON																									10.20±1.98		8514.01±416.70											9.25±2.02	480.32±87.08		10.70±2.20
	②DOX																									23.93±4.86*		9442.58±723.38*											12.25±2.61*	330.36±32.23*		7.05±1.98*
	③Proanthocyanidin																									10.20±2.31#		8543.42±580.07#											8.80±2.48#	469.29±84.82		9.99±1.48
	④DOX+Proanthocyanidin																									16.35±4.39#		8667.37±435.31#											9.59±1.59#	420.31±73.05#		9.48±1.63#
Petroni et al., 2017	Groups
	①DOX+Red diet(with cyanidin 3-glucoside)	0.34
	②DOX+Yellow diet(without cyanidin 3-glucoside)	0.25
Shoukry et al., 2017	Groups																										(U/L)	(U/L)
	①CON			168.57±13.55															71.22±6.4	32.41±5.38							120.36±3.65	107.64±8.97
	②DOX			124.2±4.94*															46.80±7.27*	19.62±4.07*							331.91±63.83*	207.31±13.95*
	③DOX+Resveratrol(pre-DOX)			170±5.34#															69.19±4.36#	35.90±4.22#							173.25±18.24#	152.49±18.94#
	④DOX+Resveratrol(post-DOX)			178.5± 6.38#															67.15±10.76#	33.58±8.57#							173.25±21.89#	125.58±5.98#
Arafa et al., 2014	Groups																										(U/L)								(pg/mg protein)				(nmol/g tissue)	(U/mg protein)	(mmol/g tissue)
	①CON			189±11.24	1.02±0.11																						204.44±30.44								2.09±0.2				39.67±4.53	15.54±1.59	3.92±0.46
	②Resveratrol			196±16.12	1.04±0.08																						191.85±29.05								1.93±0.15				37.94±4.08	16.6±1.64	4.14±0.47
	③DOX			168±11.24*	0.64±0.07*																						696.13±94.62*								12.22±1.12*				110.41±10.43*	8.31±0.75*	1.35±0.12*
	④DOX+Resveratrol			193.5±13.68#	0.85±0.08#																						377.86±46.6#								4.25±0.39#				71.15±6.59#	11.85±1.35#	2.85±0.32#
Ibrahim Fouad and Ahmed, 2021	Groups																												(U/L)	I (pg/ml)					%				(nmol/g tissue)				(U/g tissue)	(mmol/L)				(mg/dl)	(mg/dl)
	①CON																												43.67±0.33	42.39±1.65					0.42±0.04				16.52±0.92				1.24±0.01	1.03±0.02				26.04±0.5	69.15±2.5
	②DOX																												76.33±1.34*	82.39±0.36*					23.98±2.32*				26.29±2.46*				0.71±0.07*	0.63±0.03*				43.58±1.01*	95.96±4.27*
	③Curcumin																												45.00±0.67	36.33±0.55					0.21±0.06				11.48±0.62				1.27±0.01	1.15±0.02				21.78±0.5	57.37±1.00
	④DOX+Curcumin																												46.67±0.66#	68.07±0.92#					6.34±1.56#				13.95±1.33#				1.16±0.01#	1.09±0.02#				32.81±0.75#	65.14±4.76#
Bahadır et al., 2018	Groups																																						(nmol/g tissue)	(U/g tissue)			(U/g tissue)
	①CON																																		61.29(48.59-73.68）	59.65(47.60-68.60)		79.31(68.10-90.72)	29.239±0.91	51.815±1.39			62.089±3.46
	②Placebo																																		61(55.00-79.99)	64.4(47.40-76.19)		81.95(72.43-88.51	28.562±1.09	51.021±3.02			53.849±1.65
	③Cisplatin																																		70.59(55.00-79.99)	74.98(52.35-99.63)		89.26(84.86-99.52)	33.274±1.35*	27.197±2.56*			28.018±4.82
	④Beta-carotene																																		68.49(52.33-83.30)	59.74(50.32-69.51)		81.51(68.17-89.61)	30.383±2.13	45.441±3.05			48.550±2.17
	⑤Cisplatin+Beta-carotene																																		70.23(61.02-78.82)	62.9(56.57-67.00)		88.54(76.94-98.71)	31.528±1.24	30.335±3.42			35.771±3.50
	⑥Curcumin																																		66.7(59.43-76.91)	62.57(47.85-78.25)		80.5(73.61-95.28	27.701±1.60	43.263±3.46			45.258±3.45
	⑦Cisplatin+Curcumin																																		59.55(53.18-78.37)	58.92(50.77-69.80)		85.02(69.60-93.67)	28.748±1.12	36.460±3.21			42.575±4.72
Benzer et al., 2017	Groups																										(U/g tissue)	(U/g tissue)		I (ng/g tissue)					(ng/g tissue)			(pg/g tissue)	(nmol/g tissue)	(U/g protein)	(nmol/g tissue)	(U/g protein)	(katal/g protein)
	①CON																										73.27 ± 1.40	101.93 ± 2.49		125.26 ± 2.12					2.51 ± 0.12			13.14 ± 0.33	74.45 ± 0.48	19.76 ± 0.41	4.28 ± 0.03	30.08 ± 0.36	34.75 ± 0.38
	②Curcumin 200 mg/kg																										70.07 ± 1.43	99.12 ± 2.40		123.09 ± 2.31					2.49 ± 0.08			12.22 ± 0.38	70.28 ± 0.48	20.40 ± 0.35	4.48 ± 0.03	30.74 ± 0.33	36.14 ± 0.59
	③DOX																										133.39 ± 1.64*	252.58 ± 3.39*		256.71 ± 4.01*					5.64 ± 0.11*			43.37 ± 0.77*	120.43 ± 1.40*	11.65 ± 0.29*	2.48 ± 0.02*	16.41 ± 0.25*	20.61 ± 0.41*
	④DOX+Curcumin 100 mg/kg																										106.90 ± 2.42#	179.39 ± 2.97#		206.27 ± 3.92#					4.37 ± 0.06#			31.12 ± 0.61#	101.53 ± 0.91#	13.27 ± 0.20#	2.93 ± 0.02#	19.96 ± 0.29#	24.66 ± 0.23#
	⑤DOX+Curcumin 200 mg/kg																										85.24 ± 1.90#$	144.20 ± 2.69#$		143.95 ± 1.93#$					4.04 ± 0.05#$			30.81 ± 0.90#$	96.02 ± 0.57#$	14.38 ± 0.24#$	3.36 ± 0.04#$	23.25 ± 0.29#$	28.17 ± 0.22#$
Swamy et al., 2012	Groups					(1 × 10-3)																				(U/L)		(U/L)	(U/L)										(nmol/g tissue)	(U/mg protein)	(nmol/g tissue)		(U/mg protein)
	①CON	100		193.3 ± 3.57	0.60 ± 0.10	31.03																				151.86 ± 3.496		238.57 ± 19.516	64.57 ± 1.137										8.09 ± 0.4464	37.48 ± 0.6990	2.74 ± 0.1430		59.61 ± 1.334
	②DOX	66.66		168.3 ±2.10*	0.73 ± 0.01*	43.37*																				329.22 ± 1.739*		415.77 ± 24.100*	188.42 ± 7.638*										49.68 ± 1.780*	22.71 ± 0.8899*	1.58 ± 0.1784*		40.41 ± 1.426*
	③Curcumin	100		198.3±3.34	0.61 ± 0.01	30.76																				154.22 ± 1.406		255.80 ± 23.736	68.45 ± 1.852										18.38 ± 0.6484	39.14 ± 0.7839	2.91 ± 0.1713		60.41 ± 1.726
	④DOX+Curcumin	100		182.5±3.35#	0.65 ± 0.01#	35.61#																				230.82 ± 1.369#		327.52 ± 17.385#	103.86 ± 1.472#										25.42 ± 0.6499#	31.33 ± 0.7343#	1.74 ± 0.1003#		49.65 ± 1.337#
Venkatesan, 1998	Groups																									(U/L)		(U/L)													(nmol/g tissue)	(μmol/mg protein)	(μmol/mg protein)			(nmol/ml)	(nmol/mg protein)
	①CON							424±17.13									0.132±0.024									174.88±16.75		133.95±11.17													1.62±0.57	28.14±5.09	18.15±6.31			1.89±0.45	0.41±0.046
	②Curcumin							420±18.14									0.128±0.031									166.51±13.96		138.60±11.17													1.78±0.49	30.35±6.40	16.71±4.55			1.78±0.56	0.35±0.065
	③DOX							495±22.36*									0.285±0.046*									361.86±23.26*		268.84±13.95*													0.43±0.075*	17.01±4.56*	30.33±5.78*			3.46±0.79*	0.95±0.074*
	④DOX+Curcumin							417±14.34#									0.146±0.042#									189.77±13.95#		156.28±14.88#													1.50±0.43#	25.38±5.77#	16.14±4.93#			2.04±0.83#	0.53±0.058#
Ibrahim et al., 2019	Groups			change (%)																						(U/L)	(U/L)			I (ng/ml)									(nmol/g tissue)	(U/mg protein)		(μmol/g tissue)			(μmol/L)
	①CON			23.65 ± 6.33	1.06 ± .08																					191.58 ± 4.44	44.36 ± 3.66			0.13 ± 0.04									42.56 ± 3.36	82.36 ± 3.46		20.88 ± 1.48			22.60 ± 2.18
	②Green tea extract			22.76 ± 12.07	0.97 ± .05																					192.00 ± 4.34	43.60 ± 2.52			0.16 ± 0.03									41.22 ± 3.78	83.22 ± 4.88		21.48 ± 1.65			21.40 ± 2.68
	③Vitamin E			23.54 ± 12.25	0.98 ± 0.04																					194.46 ± 3.38	42.22 ± 2.88			0.16 ± 0.04									44.30 ± 1.60	86.56 ± 2.80		19.12 ± 2.28			21.66 ± 2.44
	④Cisplatin			−7.66 ± 6.38*	0.63 ± 0.04*																					652.66 ± 7.32*	92.32 ± 2.74*			1.26 ± 0.19*									122.44 ± 4.26*	28.2 ± 2.77*		5.26 ± 0.66*			34.62 ± 1.66*
	⑤Cisplatin+Green tea extract			19.74 ± 9.22#	0.92 ± 0.04#																					222.72 ± 9.42#	52.60 ± 2.50#			0.34 ± 0.05#									48.42 ± 2.72#	78.44 ± 2.90#		18.48 ± 1.55#			23.34 ± 1.42#
	⑥Cisplatin+Vitamin E			21.56 ± 12.4#	0.97 ± 0.084#																					240.12 ± 6.44#	54.20 ± 4.26#			0.29 ± 0.05#									49.50 ± 3.46#	76.28 ± 3.24#		18.60 ± 1.72#			23.66 ± 2.48#
Saeed et al., 2015	Groups																										(U/L)	(U/L)											(nmol/g tissue)	(U/mg protein)	(µmol/g tissue)		(U/mg protein)
	①CON							463±36					60±0	166±6													137 ± 5	275 ± 7											66 ± 2	20 ± 0.9	2 ± 0.1		15.6 ± 1.3
	②DOX							370±10*					76±8*	203±7*													356 ± 10*	774 ± 11*											140 ± 8*	7.7 ± 1.2*	1.1 ± 0.1*		7 ± 0.5*
	③DOX+Epigallocatechin-3-gallate 10 mg/kg							402±78					72±10	169±12#													/	/											/		/
	④DOX+Epigallocatechin-3-gallate 20 mg/kg							455±29#					76±8*	204±25*													/	/											/		/
	⑤DOX+Epigallocatechin-3-gallate 40 mg/kg							456±39#					60±0#	163±9#													201 ± 8#	389 ± 11#											88 ± 3#	16.2 ± 0.8#	1.5 ± 0.1#		14 ± 1.2#
Amanullah et al., 2015	Groups																										(U/L) $:different from③④	(U/L) $:different from③④													(µmol/L tissue)			(µmol/L)			(µmol/L)
	①CON					0.0047 ± 0.0001																					69.21 ± 6.09	61.61 ± 3.04													15.83 ± 0.80			1.58 ± 0.02			0.25 ± 0.01
	②DOX					0.0020 ± 0.0001*																					192.43 ± 3.70*	164.58 ± 6.10*													6.53 ± 0.72*			0.87 ± 0.02*			0.68 ± 0.00*
	③DOX+Black tea extract					0.0031 ± 0.0001#																					146.86 ± 4.34#	121.25 ± 2.52#													11.23 ± 0.72#			1.16 ± 0.03#			0.49 ± 0.02#
	④DOX+Resveratrol					0.0029 ± 0.0001#																					156.98 ± 4.34#	123.22 ± 5.80#													10.45 ± 0.65#			1.20 ± 0.03#			0.48 ± 0.01#
	⑤Black tea extract+Resveratrol					0.0042 ± 0.0001																					74.27 ± 4.27	67.52 ± 3.67													14.47 ± 0.64			1.79 ± 0.03			0.26 ± 0.00
	⑥DOX+Black tea extract+Resveratrol					0.0032 ± 0.0001#																					116.47 ± 4.34#$	97.90 ± 2.82#$													10.33 ± 0.48#			1.46 ± 0.03#$			0.40 ± 0.01#$
Mubarak et al., 2018	Groups																										(U/L)	(U/L)											(nmol/g tissue)	(U/g tissue)		(U/g tissue)						(mg/dl)	(mg/dl)
	①CON																										568±39.0	992±37.2											30.8±7.5	303.3±5.4		4.2±0.5						85±2.27	71.3± 2.63
	②Date																										505±23.4#	900.8±31.6#											21.1±3.8#	315.17±3.5#		4.7±1.0#						89.6±4.56#	69±2.61
	③DOX																										769±42.7*	1253±30.4*											40.2±6.4	278.2±8.9*		2.47±0.23						110.6±2.97*	93.3±4.63*
	④DOX+Date																										657±47#	911±38#											32.0±3.5	299.17±6.6#		3.6±0.5						99.5±3.51#	85.5±3.62*
Sabbah et al., 2018	Groups																										(U/L)	(U/L)	(U/L)	T (pg/ml)									(nmol/ml)	(ng/g tissue)		(ng/g tissue)	(ng/g tissue)					(mg/dl)	(mg/dl)
	①CON																										151.28±9.26	656.38±39.99	80.316± 4.27	3.52±0.39									3.21±0.34	4.23±0.302		5.598±0.297	2.486±0.285					60.081±8.416	27.74±3.78
	②Date palm 0.75 mg/kg																										150.22±21.36	631.29±18.51	58.603±6.57*	4.07±0.32*									2.786±0.38	4.16±0.5008		5.424±0.375	2.886±0.264					53.06±13.351	27.27±2.91
	③Date palm 1.5 mg/kg																										134.72±14.45	547.75±12.43*	56.73±7.404*	3.75±0.39									2.86±0.236	5.162±0.64*		6.192±0.447*	3.118±0.292*					50.77±10.348	26.58±3.63
	④DOX																										257.49±21.49*	961.34±39.99*	143.26±10.7*	5.91±0.37*									4.682±0.227*	3.842±0.320*		3.655±0.252*	2.04±0.251*					102.67±21.8*	39.70±3.428*
	⑤DOX+Date palm 0.75 mg/kg																										135.35±21.14#	661.21±20.10#	83.808±10.7#	4.20±0.42#									3.314±0.289#	5.874±0.396#		4.912±0.220#	3.038±0.160#					67.26±8.95#	24.82±2.85#
	⑥DOX+Date palm 1.5 mg/kg																										123.13±10.25#	566.16±62.7#$	58.61±3.86#	3.59±0.37#$									2.868±0.234#$	6.863±0.450 #$		5.358±0.2208#$	3.305±0.144#$					49.91±11.42#$	20.12±2.709#$
Ribeiro et al., 2021	Groups																																							(nmol/mg protein)		(nmol/g tissue) $: vs ⑤	(µmol/g tissue)
	①CON		35.29±5.42																	61.02±3.27	2.61±0.36	6.69±0.59																		16.04±1.01		49.23±7.69	118.68±9.5
	②Pera orange juice		45.25±7.32																	58.98±4.9	2.80±0.54	6.78±0.63																		12.08±1.01		50.19±7.12	86.64±7.51
	③Moro orange juice		41.59±10.4																	60.00±5.92	2.69±0.56	6.71±0.54																		12.85±1.16		50.00±6.54	99.30±13.05
	④DOX		13.47±8.5*																	47.96±7.35*	3.53±0.54*	6.80±0.54																		8.65±1.64*		29.23±2.89*	123.82±10.04*
	⑤DOX+Pera orange juice		21.82±9.52#																	56.53±6.33#	2.72±0.48#	6.28±0.43#																		9.95±1.21#		37.69±7.5#	116.70±15.43#
	⑥DOX+Moro orange juice		17.43±7.47#																	55.92±6.12#	2.83±0.51#	6.40±0.61																		9.66±0.82#		52.69±7.5#$	108.00±17.01#
Elberry et al., 2010	Groups																									(U/L)	(U/L)	(U/L)		I (ng/ml)									(nmol/g protein)	(U/mg protein)	(µmol/g protein)	(U/mg protein)	(U/mg protein)
	①CON							360 ± 15.0				100 ± 6.00	500 ± 40.0													246 ± 13.0	93.0 ± 6.70	122 ± 9.80		9.62 ± 0.13									60.6 ± 3.20	33.1 ± 1.42	4.61 ± 0.21	5.12±0.12	8.13 ± 0.27
	②Cranberry extract							355 ± 12.0				90.0 ± 8.00	480 ± 20.0													252 ± 11.0	90.0 ± 7.20	126 ± 8.30		10.3 ± 0.23									55.2 ± 2.40	34.6 ± 1.71	4.85 ± 0.11	5.03±0.17	8.05 ± 0.23
	③DOX							260 ± 12.0*				360 ± 9.00	1280 ± 104*													780 ± 28.0*	189 ± 10.0*	211 ± 10.3*		17.2 ± 1.13*									129.3 ± 6.20*	18.6 ± 1.21*	2.01 ± 0.08*	1.82±0.10*	3.46 ± 0.17*
	④DOX+Cranberry extract							360 ± 14.0#				110 ± 4.00	460 ± 42.0#													363 ± 15.0#	127 ± 9.20#	166 ± 9.80#		13.9 ± 0.30#									79.8 ± 3.80#	29.1 ± 1.16#	3.89 ± 0.17#	4.86±0.18#	3.92 ± 0.26#
Abu Gazia and El-Magd, 2018	Groups																									(U/L)		(U/L)		T (µg/L)									(nmol/g tissue)	(U/g tissue)		(U/g tissue)	(U/g tissue)		(µmol/g tissue)
	①CON																									250.04±23.45		1673.10±50.72		14.35±1.26									7.22±0.58	17.11±1.46		36.08±2.63	3.49±0.31		1.54±0.09
	②DOX																									640.21±44.14*		2437.52±79.83*#		38.34±2.62*#									40.74±2.10*	9.80±0.82*		13.16±0.89*	1.01±0.07*		3.23±0.20*
	③DOX+Cardamom extract																									402.17±40.63*#		2006.75±65.44*#		21.78±2.15*#									24.94±1.27*#	14.92±0.93*#		21.37±1.09*#	2.13±0.10*#		2.67±0.14*#
Hassanpour Fard et al., 2011	Groups					(1 × 10-3)																					(U/L)	(U/L)	(U/L)										(nmol/mg protein)	(U/mg protein)	(µg/mg protein)
	①CON					2.72±0.02		367.9±9.13				36.0±1.95	66.88±1.56														82.39±15.22	180.00±19.01	202.82±24.08										2.69±0.21	9.24±0.91	27.51±0.7
	②DOX					2.67±0.11		308.3±12.47*				43.14±1.86*	76.86±1.99*														221.83±17.75*	392.96±39.29*	379.01±13.95*										4.09±0.21*	4.76±0.79*	17.79±1.01*
	③DOX+Pomegranate extract					2.7±0.09		358.5±16.91#				40.5±1.82	69.7±1.33#														138.17±11.41#	297.89±19.01#	311.83±15.21										3.48±0.17	7.58±0.61	24.22±1.7#
Shatoor and Said Ahmed, 2014	Groups																										(U/L)	(U/L)				(mmol/ml)								(U/mg tissue)	(mg/g tissue)	(U/mg tissue)	(U/ml)				(mmol/100g)
	①CON	100				311.0±40																					1573.77±114.75	565.57±40.99				0.47±0.06								1.83±0.12	36.44±1.53	0.36±0.03	4.48±0.41				0.35±0.03
	②Hawthorn	100				307.4±48																					1524.59±98.36	606.56±32.78				0.57±0.04								1.28±0.07	50.85±0.84	0.28±0.03	3.45±0.33				0.32±0.03
	③DOX	83.3				459.1±29*																					3967.21±147.54*	1885.25±98.36*				1.10±0.10*								4.82±0.09*	18.31±0.50*	1.41±0.04*	9.58±0.28*				0.79±0.07*
	④DOX+Hawthorn(pre-DOX)	83.3				402.6±14*																					3721.31±147.54	1836.07±155.73				0.97±0.09								4.58±0.09	17.97±1.52	1.31±0.13	9.33±0.12				0.81±0.04
	⑤DOX+Hawthorn(meantime)	100				348±52#																					1508.20±147.54#	549.18±32.79#				0.19±0.03#								2.56±0.14#	35.42±1.19#	0.60±0.04#	4.36±0.37#				0.47±0.02#
	⑥DOX+Hawthorn(post-DOX)	100				355.4±27#																					1508.20±81.96#	549.18±57.38#				0.12±0.07#								1.81±0.21#	34.92±0.67#	0.56±0.05#	5.75±0.41#				0.47±0.04#
Subburaman et al., 2014	Groups																											(U/L)		T (ng/ml)									(nmol/g protein)	( U/mg protein)		( U/mg protein)	( U/mg protein)
	①CON			361.15±49.35																								289.16±202.41		0.02±0.11									18.97±20	52.36±10.29		45.20±10.1	12.49±10.29
	②DOX			220.47±50.4*																								878.31±206.03*		0.39±0.11*									85.86±10.69*	15.25±10.29*		27.56±9.55*	6.25±9.73*
	③DOX+Naringenin			341.21±51.44#																								321.69±195.18#		0.04±0.11#									22.07±2.72#	48.87±10.11#		47.40±11.03#	12.68±10.47#
Abdel-Wahab et al., 2003	Groups																									(U/L)		(U/L)											(nmol/g protein)	( U/mg protein)	(µmol/g tissue)		( U/mg protein)
	①CON																									151.8 ± 22.3		183. 9 ± 13.9											57.7 ± 1.22	12.35 ± 0.25	4.2 ± 0.09		1101.7 ± 48.0
	②P-coumaric acid																									139.8 ± 11.70		171.1 ± 8.9											53.2 ± 1.03	13.5 ± 0.36	4.6 ± 0.17		1142.2 ± 65.1
	③DOX																									780.0 ± 11.57*		423.5 ± 14.1*											86.3 ± 1.76*	7.27 ± 0.28*	2.7 ± 0.08*		900 ± 59.2*
	④DOX+P-coumaric acid																									470.7 ± 26.7#		284.2 ± 11.65#											55.6 ± 1.36#	10.42 ± 0.31#	3.5 ± 0.15#		1039 ± 52.4#
Alhumaydhi, 2020	Groups																									(%)		(%)	(U/L)
	①CON																									1		1	25.73±3.93
	②Honey																									1		1	22.24±3.06
	③DOX																									249 ± 19%*		192.7 ± 11.57%*	116.88±8.29*
	④DOX+Honey																									172 ± 11.4%#		152.3 ± 7.5%#	55.83±5.23#
Abu-Elsaad et al., 2015	Groups												$: different from ③														(U/L)	(U/L)			(pg/ml)				(pg/ml)	(pg/ml)			(nmol/g tissue)		(nmol/g tissue)
	①CON							293.6±21.2					73.3±4.2			1.37±0.06											611.11±35.35	633.59±41.98			802.06±34.70				128.91±19.53	26.52±7.57			7.52±0.38		777.22±37.97
	②DOX							405.9±11.9*					108.3±6.5*			1.8±0.02*											1550.51±55.55*	1198.47±64.89*			1048.84±19.28*				1164.06±101.57*	1003.79±45.45*			12.72±0.47*		331.65±32.91*
	③DOX+Carvedilol							250.1±24.1#					88±3.7#			1.88±0.07*											989.90±45.45*#	958.02±30.53*#			902.31±23.14				1089.84±93.75*	939.39±60.61*			10.53±0.34*#		518.99±12.66*#
	④DOX+Tested food							344.2±15.9					73.6±3.2#			1.46±0.03#$											767.68±25.25#$	751.91±53.43#$			728.79±57.84#				804.69±39.06*#$	753.79±64.39*#			9.33±0.27#$		741.77±35.45#$
	⑤DOX+Tested food+Carvedilol							295.19±16.9#					61.7±1.7#$			1.47±0.05#$											772.73±45.45#$	732.82±34.36#$			825.19±73.27#				660.16±27.34*#$	443.18±45.46*#$			9.02±0.27#$		774.68±40.51#$
Lin et al., 2019	Groups					(1 × 10-3)																														(pg/ml)		(pg/ml)	(nmol/mg protein)	% of Con
	①CON			367.50±7.5		2.71±0.21		217.58±8.11											70.41±4.36	50.52±2.95	4.16±0.36	5.87±0.38														35.05±2.79		15.10±2.38	5.13±0.54	100±5.32
	②Yellow wine polyphenolic compounds			360.83±3.34		2.76±0.19		208.23±8.73											67.36±3.27	48.65±6.69	4.40±0.30	5.77±0.34														36.32±2.28		14.30±3.18	5.67±0.8	100±4.41
	③DOX			290.83±8.34*		3.19±0.16*		197.63±8.73											54.71±5.02*	35.13±2.8*	4.95±0.33*	6.39±0.42*														70.35±3.55*		62.52±5.56*	8.25±0.77*	79.33±5.47*
	④DOX+Yellow wine polyphenolic compounds			326.67±7.5#		2.86±0.15#		208.85±11.85											64.52±3.71#	42.44±4.35#	4.52±0.27#	5.89±0.46#														44.70±4.06#		40.53±4.24#	6.62±0.56#	89.82±7.75#
Abdel-Daim et al., 2017	Groups																									(U/L)	(U/L)	(U/L)	(U/L)						(pg/ml)			(pg/ml)	(nmol/g tissue)	(U/g tissue)	(mg/g tissue)	(U/g tissue)	(U/g tissue)		(µmol/g tissue)
	①CON																									210.92±9.39	40.70±3.204	123.07±10.81	30.83±2.77						182.96±8.97			38.62±2.3	41.97±2.85	17.22±0.95	98.87±4.19	28.96±1.32	2.68±0.06		47.39±2.25
	②Allicin 20 mg/kg																									201.83±9.39	38.58±3.204	116.75±10.81	28.70±2.77						169.51±9.86			37.01±1.84	39.92± 5.31	19.15±0.95	103.30±4.19	31.39±1.32	2.81±0.06		42.96±1.67
	③DOX																									495.52±13.07*	118.66±5.60*	373.30±13.70*	173.62±8.40*						346.19±15.24*			89.66±2.75*	125.95±7.07*	8.35±0.59*	43.80±3.26*	13.92±0.67*	0.74±0.07*		135.30±10.75*
	④DOX+Allicin 10 mg/kg																									303.49±7.14#	66.46±4.05#	189.02±5.86#	121.94±2.61#						236.77±8.97#			58.16±2.76#	73.09±2.70#	12.93±0.43#	65.33±3.14#	19.82±1.83#	1.85±0.09#		83.85±5.22#
	⑤DOX+Allicin 20 mg/kg																									241.71±9.48#$	46.83±3.45#$	135.87±10.28#$	51.07±2.75#$						187.44±1.77#$			39.77±1.84#$	45.48±2.80#$	16.07±1.69#$	93.82±4.75#$	27.46±1.59#$	2.52±0.11#$		59.18±4.72#$
Demirkaya et al., 2009	Groups																									(U/L)													(nmol/mg tissue)	(U/mg tissue)			(U/mg tissue)
	①CON																									262.15±95.91													0.92±0.25	115.89±10.02			26.43±9.87
	②DOX 15 mg/kg																									517.90±121.49*													1.04±0.36	83.41±33.68*			21.57±6.38
	③DOX 7.5 mg/kg																									326.09±89.51													1.00±0.31	71.38±12.03*			15.80±4.71*
	④DOX 15 mg/kg+Aged garlic extract																									1221.23±1176.47$													0.97±0.38	48.52±5.62#			13.37±6.68
	⑤DOX 7.5 mg/kg+Aged garlic extract																									754.48±639.38													0.93±0.24	53.33±10.43$			16.25±7.9
	⑥DOX 15 mg/kg+Grape seed extract																									338.87±166.25#													1.15±0.20	44.91±8.02#			15.80±3.19
	⑦DOX 7.5 mg/kg+Grape seed extract																									300.51±121.48													1.15±0.16	120.70±26.47$			34.78±10.03$
	⑧DOX 15 mg/kg+ Hazelnut																									453.96±121.49													1.29±0.48	79.40±5.21			35.54±5.93#
	⑨DOX 7.5 mg/kg+Hazelnut																									313.30±153.45													1.23±0.26	79.00±4.41			43.29±9.57$
Mukherjee et al., 2003	Groups					(1 × 10-3)																																		(U/mg protein)	(µg/g tissue)	(U/mg protein)	(U/mg protein)				(nmol/g tissue)
	①CON					6.25 ± 0.18																																		6.88 ± 0.79	479.17 ± 40.76	0.193 ± 0.04	49.49 ± 2.91				203.03 ± 11.52
	②DOX					5.78 ± 0.20*																																		4.54 ± 0.53*	688.02 ± 12.17*	0.083 ± 0.002*	13.81 ± 3.70*				328.72 ± 34.76*
	③DOX+Probucol					6.15 ± 0.17																																		6.21 ± 0.79	507.46 ± 17.40#	0.158 ± 0.03#	14.76 ± 1.99				145.16 ± 13.13#
	④DOX+Garlic 250 mg/kg					6.13 ± 0.12																																		6.08 ± 1.72	447.59 ± 18.55#	0.149 ± 0.03#	25.12 ± 3.33#				103.40 ± 17.24#
	⑤DOX+Garlic 500 mg/kg					6.29 ± 0.13																																		7.61 ± 0.93#	629.52 ± 11.37#	0.177 ± 0.01#	15.41 ± 3.21				276.54 ± 19.60#
Ferreira et al., 2007	Groups
	①CON
	②Lycopene
	③DOX
	④DOX+Lycopene
Yilmaz et al., 2006	Groups																																						(nmol/g protein)		(µmol/g protein)	(U/ml)	(k/g protein)
	①CON																																						61.06 ± 13.34		99.80 ± 8.91	0.073 ± 0.015	8.69 ± 1.09
	②DOX																																						131.68 ± 10.43*		157.22 ± 28.63*	0.100 ± 0.024	16.53 ± 2.31*
	③DOX+Lycopene (pre-DOX)																																						103.58 ± 16.03*#		131.08 ± 9.18*#	0.067 ± 0.011	14.74 ± 0.77*#
	④DOX+Lycopene (post-DOX)																																						77.17 ± 9.72*#		104.52 ± 2.42*#	0.071 ± 0.013	10.40 ± 2.34*#
Ahmed et al., 2021	Groups																									(U/L)	(U/L)	(U/L)	(U/L)										(mmol/ml)		(mmol/ml)
	①CON								44.65±11.5		467.62±101.43		44.96±10.9	75.07±16.62												2520.78±747.92	683.47±72.83	1555.56±400	224.38±34.62										3.15±2.42		9.66±2.59
	②DOX								75.13±16.85*		309.46±111.74*		74.93±17.17*	141.55±38.39*												3781.16±554.02*	901.96±75.63*	2577.78±755.55*	307.48±56.79*										5.23±3.15*		4.46±2.27*
	③DOX+Chia seed oil 2.5ml/kg								56.42±20.85#		391.98±25.79#		57.77±19.89#	100.29±46.99#												1786.70±997.23#	649.86±131.65#	2577.78±522.22	344.88±106.64										2.05±1.05#		8.28±4.22#
	④DOX+Chia seed oil 5ml/kg								54.81±10.97#		429.80±55.01#		55.31±10.63#	89.40±30.37#												1800.55±401.67#	493.00±92.43#$	2722.22±88.89	236.84±51.25#$										2.27±1.14#		7.93±2.87#
Asselin et al., 2020	Groups
	①CON							691 ± 10											74 ± 3			2.9 ± 0.2
	②DOX+TRZ							692 ± 7											37 ± 3*			4.3 ± 0.2*
	③DOX+TRZ+flaxseed							698 ± 5											62 ± 2#			2.8 ± 0.1#
	④DOX+TRZ+α-linolenic acid							688 ± 8											61 ± 3#			2.8 ± 0.1#
	⑤DOX+TRZ+secoisolariciresinol diglucoside							690 ± 7											62 ± 4#			2.8 ± 0.1#
Saleh et al., 2020	Groups																										(U/L)				(pg/g tissue)					(pg/g tissue)			(nmol/g tissue)		(mg/g tissue)
	①CON			119.2±5.93	0.488±0.032			312.8±9.56		180±8				110±6.5	0.056±0.004		0.059±0.007	0.25±0.009									28.11±2.85				186.67±5.33					151.98±13.22			26.36±1.02		61.11±1.54
	②DOX			107.0±3.97	0.626±0.020			253.4±3.10*		230±2*				190±7.1*	0.065±0.010		0.123±0.022*	0.07±0.019*									67.13±0.54*				557.33±10.67*					1288.55±105.72*			54.96±1.97*		38.56±0.89*
	③DOX+ω-3 PUFA 25 mg/kg			101.4±11.60	0.394±0.074#			352.7±11.87*#		170±6#				180±10*	0.051±0.010		0.064±0.013#	0.16±0.0276									50.30±4.13*#				506.67±21.33*					581.5±26.43*#			40.86±1.65*#		49.93±1.64*#
	④DOX+ω-3 PUFA 50 mg/kg			122.0±5.06	0.508±0.021			245.2±8.36*		250±8*				130±9#	0.053±0.037		0.0734±0.012#	0.19±0.044									48.92±4.39*#				453.33±24*#					455.95±46.25*#			30.12±0.95#		52.68±1.71*#
	⑤DOX+ω-3 PUFA 100 mg/kg			123.8±3.46	0.550±0.017			242.8±8.97*		250±8*				140±14#	0.059±0.014		0.029±0.009#	0.17±0.048									35.58±2.65*#				362.67±16*#					370.04±19.83#			33.41±2.54#		56.05±1.83#
Saleem et al., 2014	Groups																									(U/L)		(U/L)	(U/L)											(U/mg protein)	(µg/g tissue)		(U/mg protein)				(nmol/g tissue)
	①CON																									9.2 ± 0.16		160.3 ± 3.1	189.7 ± 2.9											3.8 ± 0.05	355.8 ± 7.3		47 ± 0.57				47.8 ± 1.2
	②DOX																									5.5 ± 0.27*		65.7 ± 0.80*	82 ± 1.2*											1.3 ± 0.02*	128.2 ± 6.2*		22.7 ± 0.95*				205.5 ± 12.5*
	③DOX+Sesame oil 5ml/kg																									7.3 ± 0.87#		135.5 ± 3.6#	102.2 ± 2.1#											4.5 ± 0.09#	457.2 ± 8.1#		40.2 ± 0.60#				66.8 ± 4.9#
	④DOX+Sesame oil 10ml/kg																									6.9 ± 0.02#		105.5 ± 5.5#	163.7 ± 6.3#											6.1 ± 0.06#	409.2 ± 58.4#		36.2 ± 1.2#				57.8 ± 1.2#
	⑤DOX+probucol																									7.2 ± 2.03#		121 ± 5.8#	170.7 ± 2.7#											6.1 ± 0.19#	414.2 ± 28.9#		33.8 ± 1.2#				120.8 ± 3.7#
Teng et al., 2010	Groups																																		(pg/ml)		(pg/ml)
	①CON																		96.50 ± 2.05	78.45 ± 3.66	1.36 ± 0.22	5.12 ± 0.59													12.02 ± 2.55		29.15 ± 8.51
	②DOX																		75.50 ± 1.11*	47.22 ± 2.07*	3.65 ± 0.21*	6.78 ± 0.22*													52.21 ± 11.35*		169.25 ± 10.60*
	③DOX+ω-3 PUFA																		89.20 ± 2.12*#	62.58 ± 2.09*#	2.72 ± 0.73*#	6.02 ± 0.33*#													37.63 ± 10.21*#		102.57 ± 9.06*#
Maneikyte et al., 2020	Groups																																	(pg/ml)
	①Casein+Sham																		Before: 76; after 7d: 79															/
	②Glycine+Sham																		Before: 81(75; 88); after 7d: 82(79;83)															/
	③Casein+Control																		Before 78(75;84); after 7d: 81(78;86)															728 (499; 900)
	④Glycine+Control																		Before: 80(77;88); after 7d: 79(75;85)															575(230; 1265)
	⑤Casein+FOLFOX																		Before: 82(79;86); after 7d: 72(66;81)*															1904 (1265; 5514)*
	⑥Glycine+FOLFOX																		Before: 76(73;79); after 7d: 79(72;84)															1227(690; 4927)
Todorova et al., 2010a	Groups																													I (ng/ml)
	①CON																													DOX 3d: 0.20±0.02, DOX 10d: 0.20±0.01
	②DOX+Glutamine																		baseline:85.5±12.1,after 10d:83.65±18.9*#	baseline: 55.5±10.1, after 10d: 55.2±13.5										DOX 3d: 0.57±0.03#, DOX 10d: 0.56±0.04#
	③DOX+Water																		baseline:85.3±13.8,after 10d:76.06±16.8*	baseline: 56.9±11.6, after 10d: 48.7±12.6										DOX 3d: 1.12±0.05*, DOX 10d: 0.75±0.04*
Todorova et al., 2010b	Groups																																						(mmol/mg protein)	( U/mg protein)	(nmol/g tissue)		(U/mg protein)
	①DOX+Glutamine																		Baseline:85.5±12.1, after 3d: 80.5±13.8*																				1.47±0.09*	5.85±1.9	0.571±0.01*		821.59±76.9*
	②DOX+CON																		Baseline:85.3±12.5, after 3d: 75.2±18.1*																				1.76±0.07	5.72±1.7	0.475±0.02		677.81±123
Cao et al., 1999	Groups																																								(umol/g tissue)					(µmol/g tissue)
	①Glutamine+Saline																																								2.37±0.18					104.8±5.4
	②Glutamine+DOX																																								2.30±0.22					120.8±8.6
	③FA+Saline(no glutamine)																																								1.46±0.15					111.9±3.5
	④FA+DOX(no glutamine)																																								1.02±0.06*					183.5±22.2*
	⑤H2O+Saline																																								1.44±0.12					106.2±3.2
	⑥H2O+DOX																																								1.00±0.10*					185.8±20.3*
Rahmanifard et al., 2021	Groups																																						(µmol/mg protein)				(mU/mg protein)
	①CON			367.10±7.86				342.54±7.60			18.10±0.001		68±0.003																										0.17				1.14±0.3
	②Lisinopril			367.10±7.86				349.70±9.60			17.30±0.001		64±0.003																										0.15±0.02				1.22±0.28
	③Coenzyme Q10			368.50±7.56				354.80±7.53			17.90±0.001		61±0.003																										0.11±0.09				1.17±0.18
	④DOX			301.63±5.48**				260.77±7.45**			21.83±0.002*		88.75±0.006**																										0.34±0.11*				0.17±0.62*
	⑤DOX+Lisinopril			313.83±4.51				347.20±8.48##			17.33±0.001#		71.67±0.005#																										0.05±0.12#				0.91±0.09#
	⑥DOX+Coenzyme Q10			306.43±6.47				302.90±9.55			19±0.000		82±0.002																										0.05±0.2#				0.82±0.87#
Shabaan et al., 2021	Groups
	①CON																																						6.88±0.59
	②Coenzyme Q10																																						6.35±0.2
	③DOX																																						21.89±0.8*
	④DOX+Coenzyme Q10																																						11.51±0.86#
Botelho et al., 2020	Groups																									(U/L)	(U/L)	(U/L)
	①CON							307.96±27.68	53.24±2.91									32.50±10.56								313.25±240.97	174.70±102.41	393.70±173.23
	②Coenzyme Q10							311.42±13.84	55.56±1.46									40.00±7.78								1662.65±1397.59	271.08±180.73	1102.36±346.46
	③DOX							375.43±17.3*	62.84±3.78*									56.11±11.67*								3397.59±1734.94*	855.42±96.39*	2913.39±488.18*
	④DOX+Coenzyme Q10							316.61±8.65#	56.15±3.2#									34.44±5.28#								2457.83±457.83	837.35±277.11	2881.89±472.44
Chen et al., 2017	Groups
	①CON				1.58±0.16		1.14±0.05
	②DOX				1.12±0.07*		0.81±0.06*
	③DOX+Coenzyme Q10				1.27±0.06#		0.89±0.04#
	④Coenzyme Q10				1.60±0.13		1.14±0.09
Mustafa et al., 2017	Groups					(1 × 10-3)																				(ng/ml)		(U/ml)		I (ng/ml)					(pg/ml)			(pg/ml)	(nmol/g)	(µmol/g)					(µmol/g)
	①CON	100		152.3±2.31	0.810±0.019	5.32±0.02		318.386±47.582	164±17		15±2			96 ±5	0.061±0.018		0.035±0.033	0.185 ± 0.043								100.80±12.24		100.80±12.24		0.72±0.06					40.25±4.48			40.35±7.47	11.79±2.89	1.06±0.19					10.00±0.65
	②DOX	0.75		135±6.51*	0.482±0.040*	3.57±0.07*		281.930±22.591*	214±19*		16 ±4*			134±77*	0.057±0.057*		0.090±0.066*	0.145 ± 0.105*								403.40±37.83*		403.40±37.83*		5.80±0.74*					198.00±12.43*			286.01±24.55*	65.60±9.46*	0.82±0.17*					27.71±8.96*
	③Coenzyme Q10	100		153.01±3.41	0.79±0.021	5.16±0.06		286.167±10.913*#	187±24*#		17 ±2*#			101 ±5*#	0.066±0.007*#		0.059±0.030*#	0.174 ± 0.021*#								96.20±18.10*#		96.20±18.10*#		0.70±0.09*#					53.86±22.80*#			45.43±8.82*#	17.18±1.66*#	1.26±0.11*#					10.49±0.52*#
	④L-carnitine	100		151.33±5.61	0.83±0.017	5.48±0.08		307.483±44.887*#	182±31*#		15 ±1*#			103 ±14*#	0.066±0.009*#		0.023±0.019*#	0.209 ± 0.058*#								105.00±17.92*#		105.00±17.92*#		0.68±0.15*#					37.19±3.93*#			42.28±5.27*#	19.10±2.24*#	1.31±0.06*#					11.34±0.59*#
	⑤DOX+Coenzyme Q10	0.9167		146.07±3.80*#	0.603±0.011*#	4.13±0.03*#		340.989±8.550*#	179 ±7*#		17 ±2*#			96 ±11*#	0.047±0.031*#		0.065±0.008*#	0.127 ± 0.063*#								131.60±18.37*#		131.60±18.37*#		1.44±0.38*#					72.24±6.52*#			84.44±8.82*#	40.77±7.44*#	1.15±0.10*#					18.77±1.38*#
	⑥DOX+L-carnitine	0.9167		144.4±5.03*#	0.594±0.026*#	4.11±0.01*#		311.536±36.491*#	188 ±22*#		14 ±3*#			105 ±36*#	0.068±0.29*#		0.037±0.035*#	0.170 ± 0.075*#								182.80±15.51*#		182.80±15.51*#		2.37±0.55*#					113.61±7.90*#			143.51±21.67*#	41.03±10.73*#	1.08±0.08*#					16.29±1.51*#
Maryoosh et al., 2020	Groups																													I (pg/ml)									(ng/ml tissue)
	①CON																													152.47±3.90									42.40±0.92
	②Zinc 15 mg/kg																													155.09±7.56									44.48±1.88
	③Zinc 30 mg/kg																													150.80±2.966									43.91±1.61
	④Mitoxantrone																													203.71±4.76*									59.41±4.1*
	⑤Mitoxantrone+Zinc 15 mg/kg																													195.25±6.7									54.97±1.6
	⑥Mitoxantrone+Zinc 30 mg/kg																													176.12±2.8#									49.91±2.08#
Wu et al., 2019	Groups							$: different form ③																		(U/L)	(U/L)	(U/L)							前后倍数变化	前后倍数变化
	①CON							351.43±11.43															148.44±2.27	75.74±3.28	99.40±3.16	62.46±8.83	2183.54±284.81	219.38±16.87							1.01±0.31	1.07±0.12
	②DOX							227.14±15.72*															104.82±4.53*	41.31±3.94*	67.32±4.07*	139.43±11.36*	7848.10±917.72*	491.25±39.38*							9.81±0.97*	8.22±1.64*
	③DOX+Curcumin100 mg/kg							291.43±11.43#															118.98±4.53#	58.36±4.92#	81.33±3.61#	80.76±8.2#	4620.25±443.04#	363.75±28.13#							4.79±1.19#	3.58±0.65#
	④DOX+ZnCM 25 mg/kg							321.43±7.14#															125.21±3.97#	66.89±2.62#	88.55±2.72#	96.53±8.83#	4841.77±854.43#	369.38±31.87#							5.15±0.26#	3.82±1.19#
	⑤DOX+ZnCM 50 mg/kg							330.00±7.14#															132.01±1.7#	72.79±4.59#	90.81±2.71#	61.83±6.31#	3892.41±759.49#	290.63±61.87#							4.13±1.02#	2.30±0.29#
	⑥DOX+ZnCM 100 mg/kg							334.29±7.14#$															130.31±1.13#$	72.46±2.29#$	95.78±3.62#$	58.68±0.09#$	2531.65±822.78#$	270.00±24.37#$							3.21±0.49#$	2.14±0.41#$
Coudray et al., 1996	Groups				*:different from ①②④																																		(µmol/g protein)			(U/g protein)	(U/mg protein)
	①CON				1.165±0.090																																		0.80±0.20			261.54±36.92	7.63 ± 1.09
	②Saline				1.267±0.149																																		0.76±0.14			250.00±31.54	7.57 ±0.60
	③DOX				0.882±0.121*																																		1.22±0.16*			206.92±55.39*	19.5 ± 7.75*
	④Selenium				1.222±0.128																																		0.66±0.20			273.08±57.69	7.85 ± 1.83
	⑤DOX+Selenium				0.951±0.258*																																		1.00±0.25*#			278.46±71.54#	14.9 ± 4.59*#
Radeva-Ilieva et al., 2020	Groups																									(U/L)	(U/L)	(U/L)	(U/L)
	①CON																									324 ± 14	22.3±1.6	209.63 ± 19.6	89.87 ± 9.87
	②Methylxanthine 5 mg/kg																									304 ± 9.7	24.7±3.6	155.63 ± 7.6	78 ± 5.7
	③Methylxanthine 1 mg/kg																									311 ± 9.6	23.7±3.6	164.7±5.8	69.7±6.7
	④DOX+Methylxanthine 5 mg/kg																									856.8 ± 69.4#	34 ± 5.7#	325 ± 32.6#	254.8 ± 46.9#
	⑤DOX+Methylxanthine 1 mg/kg																									987.65 ± 121.4#	37 ± 4.6#	444 ± 43.7#	584 ± 32.8#
	⑥DOX																									1260 ± 80.1*	47.8±7.8*	633.11 ± 32.4*	687.23 ± 22.35*
Wahab et al., 2000	Groups																																						% of Con	% of Con	% of Con
	①DOX																																						185.20±11.74	101.40±3.92	66.30±3.89
	②DOX+Melatonin																																						120.41±8.16#	138.38±9.52#	90.81±3.9#
	③DOX+Vitamin E																																						135.71±9.19#	141.74±10.08#	83.57±3.62#
CON, control; DOX, doxorubicin; FOLFOX, 5-fluorouracil+leucovorin+oxaliplatin; ω-3 PUFA, omega-3 fatty acids; TRZ, trastuzumab; ZnCM, zinc+curcumin. a: Cardiomyocytes vacuolization score, 0: 0, 1: < 5%, 2: 5-30%, 3: >30%; b: Heart microscopic damage score, 0: no, 1: mild, 2: moderate, 3: severe; c: Cardiac pathological lesion score, 0: 0, 1: < 25%, 2: 26-50%, 3: 51-75%, 4: >75%; d: Percent area o…
[truncated: 16 more columns]
